# Supplementary material for: Bio-Stimulating Effect of Natural Polysaccharides from Lobularia maritima on Durum Wheat Seedlings: Improved Plant Growth, Salt Stress Tolerance by Modulating Biochemical Responses and Ion Homeostasis
Source: Plants (Basel). 2022 Jul 30;11(15):1991. doi: 10.3390/plants11151991 (PMC9370194; doi:10.3390/plants11151991)
Supplement: Supplementary file 1 [file plants-11-01991-s001.zip]

Archive with 1 entries (1 files):
- plants-1763982-supplementary.pdf
